# Supplementary material for: A De Novo Transcriptome and Valid Reference Genes for Quantitative Real-Time PCR in Colaphellus bowringi
Source: PLoS One. 2015 Feb 18;10(2):e0118693. doi: 10.1371/journal.pone.0118693 (PMC4334893; doi:10.1371/journal.pone.0118693)
Supplement: S2 Table — (XLS) [file pone.0118693.s003.xls]

## Sheet: Sheet1
S2 Table. KEGG pathways of unigenes collected from Colaphellus bowringi.
Pathway	Count (16591)	Pathway ID
Metabolic pathways	2480	ko01100
Purine metabolism	609	ko00230
Regulation of actin cytoskeleton	582	ko04810
Focal adhesion	546	ko04510
Bile secretion	532	ko04976
Vascular smooth muscle contraction	514	ko04270
Huntington's disease	510	ko05016
RNA transport	498	ko03013
Ubiquitin mediated proteolysis	490	ko04120
Pathways in cancer	451	ko05200
Neuroactive ligand-receptor interaction	448	ko04080
Pyrimidine metabolism	413	ko00240
Cell cycle	410	ko04110
ABC transporters	406	ko02010
Spliceosome	398	ko03040
Lysosome	393	ko04142
Endocytosis	390	ko04144
HTLV-I infection	387	ko05166
MAPK signaling pathway	361	ko04010
Tight junction	356	ko04530
mRNA surveillance pathway	329	ko03015
Protein processing in endoplasmic reticulum	325	ko04141
Progesterone-mediated oocyte maturation	324	ko04914
Phagosome	313	ko04145
Dilated cardiomyopathy	311	ko05414
Calcium signaling pathway	309	ko04020
Influenza A	305	ko05164
Chemokine signaling pathway	291	ko04062
Vasopressin-regulated water reabsorption	287	ko04962
Transcriptional misregulation in cancer	285	ko05202
Herpes simplex infection	284	ko05168
Insulin signaling pathway	282	ko04910
Salmonella infection	280	ko05132
RNA polymerase	279	ko03020
Pancreatic secretion	279	ko04972
Hypertrophic cardiomyopathy (HCM)	275	ko05410
Amoebiasis	274	ko05146
Ribosome biogenesis in eukaryotes	271	ko03008
Alzheimer's disease	267	ko05010
Gastric acid secretion	264	ko04971
Vibrio cholerae infection	258	ko05110
Wnt signaling pathway	249	ko04310
Tuberculosis	243	ko05152
Glycerophospholipid metabolism	242	ko00564
Axon guidance	228	ko04360
Viral myocarditis	219	ko05416
Protein digestion and absorption	218	ko04974
Fc gamma R-mediated phagocytosis	213	ko04666
Pathogenic Escherichia coli infection	212	ko05130
Glycerolipid metabolism	210	ko00561
Oocyte meiosis	209	ko04114
Adherens junction	209	ko04520
Starch and sucrose metabolism	205	ko00500
Cardiac muscle contraction	200	ko04260
Glutamatergic synapse	198	ko04724
Salivary secretion	196	ko04970
Neurotrophin signaling pathway	193	ko04722
Galactose metabolism	186	ko00052
Ribosome	184	ko03010
Toxoplasmosis	182	ko05145
ECM-receptor interaction	181	ko04512
RNA degradation	181	ko03018
Peroxisome	179	ko04146
Fanconi anemia pathway	179	ko03460
Phosphatidylinositol signaling system	178	ko04070
Dopaminergic synapse	177	ko04728
Oxidative phosphorylation	171	ko00190
Leukocyte transendothelial migration	170	ko04670
Drug metabolism - other enzymes	169	ko00983
Parkinson's disease	169	ko05012
Carbohydrate digestion and absorption	168	ko04973
GnRH signaling pathway	165	ko04912
Lysine degradation	164	ko00310
Pentose and glucuronate interconversions	160	ko00040
T cell receptor signaling pathway	159	ko04660
Bacterial invasion of epithelial cells	158	ko05100
Gap junction	157	ko04540
Amino sugar and nucleotide sugar metabolism	157	ko00520
Fat digestion and absorption	157	ko04975
Aminoacyl-tRNA biosynthesis	154	ko00970
Measles	153	ko05162
Amyotrophic lateral sclerosis (ALS)	152	ko05014
Shigellosis	148	ko05131
Prostate cancer	144	ko05215
Dorso-ventral axis formation	142	ko04320
DNA replication	142	ko03030
Vitamin digestion and absorption	141	ko04977
Melanogenesis	140	ko04916
PPAR signaling pathway	139	ko03320
Basal transcription factors	137	ko03022
Small cell lung cancer	137	ko05222
p53 signaling pathway	136	ko04115
Cytosolic DNA-sensing pathway	135	ko04623
Adipocytokine signaling pathway	135	ko04920
VEGF signaling pathway	135	ko04370
Mineral absorption	134	ko04978
Glycine, serine and threonine metabolism	130	ko00260
Inositol phosphate metabolism	129	ko00562
Glutathione metabolism	125	ko00480
Nucleotide excision repair	124	ko03420
Hepatitis C	123	ko05160
Cell adhesion molecules (CAMs)	122	ko04514
Long-term potentiation	121	ko04720
Serotonergic synapse	118	ko04726
Cholinergic synapse	117	ko04725
Morphine addiction	117	ko05032
Retrograde endocannabinoid signaling	117	ko04723
Synaptic vesicle cycle	116	ko04721
Long-term depression	115	ko04730
Olfactory transduction	112	ko04740
Renal cell carcinoma	111	ko05211
Pyruvate metabolism	110	ko00620
GABAergic synapse	110	ko04727
Arrhythmogenic right ventricular cardiomyopathy (ARVC)	109	ko05412
Phototransduction - fly	109	ko04745
ErbB signaling pathway	106	ko04012
Amphetamine addiction	106	ko05031
Drug metabolism - cytochrome P450	105	ko00982
Cytokine-cytokine receptor interaction	105	ko04060
Metabolism of xenobiotics by cytochrome P450	103	ko00980
Glycolysis / Gluconeogenesis	103	ko00010
Notch signaling pathway	101	ko04330
Epithelial cell signaling in Helicobacter pylori infection	100	ko05120
mTOR signaling pathway	99	ko04150
TGF-beta signaling pathway	99	ko04350
Glioma	99	ko05214
Hedgehog signaling pathway	98	ko04340
Retinol metabolism	98	ko00830
Legionellosis	98	ko05134
Tyrosine metabolism	94	ko00350
Chronic myeloid leukemia	94	ko05220
Valine, leucine and isoleucine degradation	93	ko00280
Arginine and proline metabolism	93	ko00330
Insect hormone biosynthesis	92	ko00981
Porphyrin and chlorophyll metabolism	92	ko00860
Cocaine addiction	92	ko05030
Base excision repair	92	ko03410
Chagas disease (American trypanosomiasis)	91	ko05142
Rheumatoid arthritis	89	ko05323
Fc epsilon RI signaling pathway	87	ko04664
Other types of O-glycan biosynthesis	87	ko00514
Apoptosis	86	ko04210
Toll-like receptor signaling pathway	85	ko04620
Glycosaminoglycan biosynthesis - heparan sulfate	85	ko00534
Proteasome	85	ko03050
Osteoclast differentiation	84	ko04380
Pentose phosphate pathway	84	ko00030
alpha-Linolenic acid metabolism	84	ko00592
Cysteine and methionine metabolism	83	ko00270
Colorectal cancer	83	ko05210
Fatty acid metabolism	83	ko00071
Type II diabetes mellitus	83	ko04930
Endocrine and other factor-regulated calcium reabsorption	82	ko04961
Mismatch repair	82	ko03430
Prion diseases	82	ko05020
Antigen processing and presentation	82	ko04612
B cell receptor signaling pathway	81	ko04662
Ascorbate and aldarate metabolism	81	ko00053
Endometrial cancer	80	ko05213
Fructose and mannose metabolism	80	ko00051
Tryptophan metabolism	79	ko00380
Pancreatic cancer	79	ko05212
Steroid biosynthesis	78	ko00100
Hematopoietic cell lineage	78	ko04640
Non-small cell lung cancer	75	ko05223
Sphingolipid metabolism	75	ko00600
Steroid hormone biosynthesis	75	ko00140
Jak-STAT signaling pathway	75	ko04630
Natural killer cell mediated cytotoxicity	73	ko04650
N-Glycan biosynthesis	73	ko00510
Phototransduction	72	ko04744
Homologous recombination	72	ko03440
Complement and coagulation cascades	70	ko04610
Pertussis	69	ko05133
Ether lipid metabolism	69	ko00565
Basal cell carcinoma	69	ko05217
NOD-like receptor signaling pathway	68	ko04621
Melanoma	67	ko05218
Propanoate metabolism	67	ko00640
Citrate cycle (TCA cycle)	66	ko00020
Staphylococcus aureus infection	66	ko05150
Acute myeloid leukemia	63	ko05221
Butanoate metabolism	62	ko00650
beta-Alanine metabolism	61	ko00410
Phenylalanine metabolism	61	ko00360
Alanine, aspartate and glutamate metabolism	60	ko00250
Aldosterone-regulated sodium reabsorption	55	ko04960
Glycosylphosphatidylinositol(GPI)-anchor biosynthesis	55	ko00563
Glycosaminoglycan degradation	53	ko00531
Arachidonic acid metabolism	53	ko00590
Other glycan degradation	53	ko00511
Fatty acid elongation	52	ko00062
Malaria	51	ko05144
Primary immunodeficiency	51	ko05340
Systemic lupus erythematosus	50	ko05322
Leishmaniasis	50	ko05140
Collecting duct acid secretion	49	ko04966
Protein export	47	ko03060
Riboflavin metabolism	47	ko00740
Circadian rhythm - fly	45	ko04711
Terpenoid backbone biosynthesis	45	ko00900
Thyroid cancer	44	ko05216
MAPK signaling pathway - fly	43	ko04013
Histidine metabolism	42	ko00340
Linoleic acid metabolism	41	ko00591
RIG-I-like receptor signaling pathway	41	ko04622
Glyoxylate and dicarboxylate metabolism	41	ko00630
Nicotinate and nicotinamide metabolism	41	ko00760
Proximal tubule bicarbonate reclamation	41	ko04964
Fatty acid biosynthesis	40	ko00061
Biosynthesis of unsaturated fatty acids	40	ko01040
Taste transduction	40	ko04742
Bladder cancer	39	ko05219
Renin-angiotensin system	39	ko04614
Non-homologous end-joining	37	ko03450
SNARE interactions in vesicular transport	37	ko04130
Selenocompound metabolism	36	ko00450
Circadian rhythm - mammal	33	ko04710
Regulation of autophagy	32	ko04140
Nicotine addiction	31	ko05033
Glycosphingolipid biosynthesis - ganglio series	27	ko00604
Ubiquinone and other terpenoid-quinone biosynthesis	27	ko00130
One carbon pool by folate	27	ko00670
Cyanoamino acid metabolism	26	ko00460
Glycosaminoglycan biosynthesis - chondroitin sulfate	25	ko00532
Taurine and hypotaurine metabolism	24	ko00430
African trypanosomiasis	24	ko05143
Pantothenate and CoA biosynthesis	22	ko00770
Type I diabetes mellitus	22	ko04940
Folate biosynthesis	20	ko00790
Autoimmune thyroid disease	19	ko05320
Sulfur metabolism	18	ko00920
Glycosphingolipid biosynthesis - globo series	18	ko00603
Glycosphingolipid biosynthesis - lacto and neolacto series	18	ko00601
Mucin type O-Glycan biosynthesis	18	ko00512
Glycosaminoglycan biosynthesis - keratan sulfate	17	ko00533
Vitamin B6 metabolism	17	ko00750
Sulfur relay system	14	ko04122
Maturity onset diabetes of the young	14	ko04950
Primary bile acid biosynthesis	13	ko00120
Synthesis and degradation of ketone bodies	11	ko00072
Valine, leucine and isoleucine biosynthesis	11	ko00290
Phenylalanine, tyrosine and tryptophan biosynthesis	10	ko00400
Caffeine metabolism	9	ko00232
D-Arginine and D-ornithine metabolism	9	ko00472
Butirosin and neomycin biosynthesis	7	ko00524
Lipoic acid metabolism	6	ko00785
D-Glutamine and D-glutamate metabolism	6	ko00471
Intestinal immune network for IgA production	5	ko04672
Biotin metabolism	5	ko00780
Allograft rejection	3	ko05330
Asthma	3	ko05310
Graft-versus-host disease	3	ko05332
Thiamine metabolism	3	ko00730
Lysine biosynthesis	2	ko00300
